# Supplementary material for: Analysis of Aldo–Keto Reductase Gene Family and Their Responses to Salt, Drought, and Abscisic Acid Stresses in Medicago truncatula
Source: Int J Mol Sci. 2020 Jan 23;21(3):754. doi: 10.3390/ijms21030754 (PMC7037683; doi:10.3390/ijms21030754)
Supplement: Supplementary file 1 [file ijms-21-00754-s001.zip › Table S1.xlsx]

## Sheet: Sheet1
Table S1 The qRT-PCR primers of MtAKRs
GeneID	Primer name	Primer sequences (5’-3’)
MTR1g042730	MtAKR1 Forward	CGCTTGGATTTGTGAGAGA
	MtAKR1 Reverse	GGTCGTTCGGTTGTTGTAA
MTR1g047250	MtAKR2 Forward	GGCAGGCAATCAAAAGC
	MtAKR2 Reverse	CTTTCGTCCCTTCCACAA
MTR2g085125	MtAKR4 Forward	AACGAGTGGTGGATGGG
	MtAKR4 Reverse	AATTCTGGTGGACGCTCA
MTR3g083130	MtAKR5 Forward	GTTCAATTTGAAACATTGGAT
	MtAKR5 Reverse	CATGTAGAATCAAAACTCTTG
MTR3g092140	MtAKR6 Forward	CCGCGGAGTTCCGTTATGCT
	MtAKR6 Reverse	AGCAATCCCCTTGGTCCAGT
MTR3g449790	MtAKR7 Forward	TGGAGCTTGGTCTTGGGGTGA
	MtAKR7 Reverse	TACAGCTCCGAAAGCGAGCC
MTR4g036845	MtAKR11 Forward	ATTGCAGTCCACAATGCCCT
	MtAKR11 Reverse	TGCCTAATGCTGGCTCAGAAC
MTR4g072060	MtAKR12 Forward	GGCTTGGTTCGCAGCATAGGA
	MtAKR12 Reverse	CCAAGTGGAGTGTGGGCTGTT
MTR4g072350	MtAKR14 Forward	AAAATGCCGAAATTGCTC
	MtAKR14 Reverse	AGGCGAACCCCAACTTA
MTR4g092750	MtAKR16 Forward	GTCGGGTTCGGAGCTTCACC
	MtAKR16 Reverse	ACGCTTTCAACGCCTTTCCG
MTR7g021680	MtAKR20 Forward	GGCGAGGATTCTTTTCAAC
	MtAKR20 Reverse	CCCTTCTTTGTAGCCAATTC
MTR7g063580	MtAKR22 Forward	CTGTTTTCTGCTGGGGTT
	MtAKR22 Reverse	TCCCGACTTCGTCCTAAA
MTR7g070500	MtAKR23 Forward	CACTGACTTGACCCCTGAA
	MtAKR23 Reverse	CTGCTTGCCCCATCTTT
MTR7g114990	MtAKR26 Forward	ACCGCTGATGTTTATGGACT
	MtAKR26 Reverse	TACTCCGGTGAACCTTTGAT
MTR8g070115	MtAKR29 Forward	CCGAAGGCGTAGTGAAAC
	MtAKR29 Reverse	TCAAAGTCCTGTCCAATGC
MTR3g095530	Mt-Actin7 Forward	ACACTGTGCCAATCTATGAGGG
	Mt-Actin7 Reverse	TTGTCCATCAGGAAGTTCATAGTTT
