# Supplementary material for: Analysis of Aldo–Keto Reductase Gene Family and Their Responses to Salt, Drought, and Abscisic Acid Stresses in Medicago truncatula
Source: Int J Mol Sci. 2020 Jan 23;21(3):754. doi: 10.3390/ijms21030754 (PMC7037683; doi:10.3390/ijms21030754)
Supplement: Supplementary file 1 [file ijms-21-00754-s001.zip › Table S2.xlsx]

## Sheet: Sheet1
Table S2 The data of gene expression in qRT-PCR (leaf).
	Primer name	CT(0h)				CT(2h)				CT(8h)				CT(24h)
NaCl (200mM)	Mt-Actin	16.5987	16.3073	16.6502	16.5929	18.135	18.056	18.0118	17.9432	18.6447	19.7466	18.5768	18.5509	17.0508	16.255	17.2129	17.1371
	Mt-Actin	16.9574	16.2126	16.2608	16.7634	19.6209	19.7999	19.0815	19.1965	19.715	19.753	19.2203	19.398	19.5658	19.0426	18.6842	18.2986
	MtAKR1	21.2996	21.0574	21.196	20.8438	22.3599	22.9601	23.1134	22.5671	23.098	22.8114	22.9626	23.7687	23.8368	24.8479	24.8352	24.053
	MtAKR2	21.3596	20.2463	21.0031	20.7548	20.9498	21.2837	21.2264	21.4968	21.293	21.3938	21.4531	21.5163	21.3614	21.1643	21.0482	21.4702
	MtAKR4	20.0171	19.2886	20.3686	19.5809	22.2573	22.5042	21.5159	22.11	22.7711	22.4412	21.2339	22.0848	22.0161	21.7007	22.6916	22.925
	MtAKR5	27.8149	27.7119	27.6942	27.6604	25.8123	25.5313	25.8339	25.2763	26.7826	26.5842	26.154	26.307	27.2256	27.4224	27.5814	27.1333
	MtAKR6	23.9276	23.6742	23.5209	23.6985	23.7655	23.8447	24.1189	23.5859	24.0976	24.0808	24.0135	23.7128	24.3721	24.8551	24.1267	24.0948
	MtAKR7	21.6087	21.5191	21.7525	23.9276	21.7307	21.9095	21.8263	23.7655	23.6769	23.9148	23.7854	24.0976	21.6468	21.6347	21.6059	24.3721
	MtAKR11	37.4277	37.6088	37.6479	37.4382	38.1122	38.9261	38.8663	38.0043	38.444	38.8533	38.953	38.8455	38.1242	38.7393	38.6779	38.3553
	MtAKR12	22.3037	22.343	22.512	22.5518	22.5931	22.8538	23.0399	23.0115	22.588	22.7651	22.7799	23.0311	22.1955	22.2497	22.2837	22.4089
	MtAKR14	24.6899	24.9882	24.6965	24.8473	24.0733	25.559	24.5201	25.0434	25.1898	24.8518	24.3369	25.104	22.373	22.4213	22.299	22.2926
	MtAKR16	23.2148	23.0865	23.2051	23.2413	24.0351	23.8648	23.8439	24.14	24.2831	24.2237	24.2121	24.3618	23.4861	23.3568	23.5972	23.5874
	MtAKR20	21.4881	21.411	21.1144	21.1285	21.1165	22.0586	21.2289	21.1099	21.1182	21.1603	21.3229	22.085	20.9725	20.6945	19.3378	21.3804
	MtAKR22	27.1596	27.1077	27.7628	27.1475	26.5211	26.5612	25.7142	26.0094	26.577	26.2428	25.933	26.699	26.3404	26.0415	26.5361	26.1824
	MtAKR23	28.3945	29.0753	29.4368	29.2028	28.3735	29.0776	28.1013	28.7456	27.659	27.9845	28.7718	28.3078	27.0529	27.7146	27.5932	27.7567
	MtAKR26	20.0487	19.9094	20.069	19.9999	20.5904	19.848	20.8871	18.7709	22.1467	22.115	22.0428	21.4079	23.1452	21.3735	22.2709	22.2868
	MtAKR29	25.0565	25.0494	25.2541	25.2588	25.3666	25.0589	25.4513	25.1187	25.7907	25.5291	25.7911	27.609	26.3485	26.6189	25.6212	26.0776
PEG6000 50 g/L	Mt-Actin	18.0642	19.0766	18.7546	18.4482	18.6094	19.8944	19.754	19.3054	18.7184	19.8051	20.1278	19.5374	18.1623	19.1233	17.9011	18.3821
	Mt-Actin	17.9978	18.2433	17.8697	17.9234	18.9581	18.752	18.7627	19.0757	19.6367	19.6694	19.0907	18.8323	18.7048	17.5298	17.2834	18.9431
	MtAKR1	20.5531	22.2562	22.0816	21.7175	23.2009	23.0086	23.0333	22.7719	20.93	22.9379	22.6621	23.0887	22.03	20.3434	20.4027	21.4373
	MtAKR2	19.4933	20.2263	20.5366	19.6311	21.3894	21.6536	21.139	21.5462	21.0252	20.1086	19.9263	20.5696	19.0368	19.3329	19.6884	20.2838
	MtAKR4	20.7492	20.6683	20.8329	20.9166	22.2415	22.2316	22.1512	21.5689	23.0063	23.5096	23.3423	23.2781	21.008	21.2621	21.0089	21.4771
	MtAKR5	27.2416	27.5171	27.3468	27.6099	24.3356	24.0429	24.2772	24.1622	22.8657	22.6304	22.928	22.9616	25.2032	25.2469	25.1096	25.0479
	MtAKR6	25.681	26.3264	26.3156	26.0806	24.9004	25.1798	25.3364	25.4479	24.8919	25.2039	25.3389	25.3501	25.4052	26.1277	26.336	26.1318
	MtAKR7	21.0384	21.245	21.1875	21.3107	22.5779	22.5641	22.7811	22.5855	24.1115	24.2573	23.7065	24.2548	20.6653	21.5764	21.6482	21.4874
	MtAKR11	37.4778	37.7865	37.4032	37.5466	37.2	37.0253	37.9802	37.7337	37.0826	37.2952	37.5542	37.0332	37.4527	37.229	38.1377	38.2887
	MtAKR12	22.5715	22.7132	23.0247	23.018	22.6647	22.8606	23.2289	22.883	22.6489	22.8663	23.5863	23.6091	22.1823	23.131	23.0223	23.1479
	MtAKR14	25.8563	25.4896	24.0372	25.0222	26.8599	26.1262	26.1847	26.424	24.6421	25.2939	23.4604	26.2105	24.0124	24.0634	24.6011	25.1809
	MtAKR16	19.6272	20.4589	20.5202	19.5509	19.3933	20.2452	20.4433	20.3467	19.6663	19.7857	19.8129	21.1061	20.2348	20.9768	20.063	20.1822
	MtAKR20	16.0313	16.8641	16.6765	16.3372	15.8366	15.7361	15.3993	18.2878	17.7255	17.1935	18.0743	17.1248	17.4288	16.6492	17.0448	16.9729
	MtAKR22	28.8431	28.9367	28.0257	28.573	25.0469	24.3056	24.6766	24.2109	24.0767	24.0091	23.8958	23.9287	24.8208	24.6467	24.5319	24.5697
	MtAKR23	29.723	30.2931	30.3235	30.3931	27.1479	27.0903	27.1448	27.559	27.6044	28.3035	27.983	27.1191	27.2259	27.4528	28.1905	27.0974
	MtAKR26	19.1232	20.196	20.751	18.815	22.118	22.2709	22.0203	21.6007	22.3874	22.1508	22.0837	22.1105	19.3288	21.0883	21.0636	21.6102
	MtAKR29	25.867	26.186	26.3674	26.1512	25.2157	24.8679	24.7066	25.0754	25.3306	24.4882	25.6858	25.0618	25.2629	25.054	25.3393	25.6248
ABA 100µM	Mt-Actin	17.1402	17.4433	17.4134	17.669	18.8944	18.7938	19.1353	18.5746	19.715	19.753	19.2203	19.398	19.1354	19.4977	19.6805	19.9927
	Mt-Actin	18.2654	18.2641	17.97	17.5701	19.2712	18.643	18.7477	19.3068	19.0993	19.3393	20.107	19.7111	19.0164	18.67	20.2237	20.4687
	MtAKR1	21.0918	20.9624	21.4135	21.3963	20.5288	20.9438	21.65	21.4892	22.441	22.4436	23.2499	23.5843	20.7179	21.4087	21.2672	22.1973
	MtAKR2	21.3596	20.2463	21.0031	20.7548	21.7026	19.9308	21.0454	20.0234	20.8238	20.0159	21.9673	21.1217	20.4951	21.2758	20.3276	21.0319
	MtAKR4	20.3612	20.2176	21.0965	20.7066	20.5218	20.7088	21.1338	21.266	21.1484	21.144	20.9121	21.2398	20.1139	20.8455	20.2461	22.0562
	MtAKR5	27.9339	28.0252	27.62	27.9764	25.7993	26.0361	26.265	26.097	24.9675	25.3096	25.3825	25.1634	27.9203	28.1012	27.9155	27.8891
	MtAKR6	23.3119	23.6719	23.6606	23.3131	23.2105	24.2859	23.8041	24.242	24.2113	24.2425	24.7128	24.7696	23.1741	23.873	24.0935	24.1129
	MtAKR7	22.0387	22.1207	21.7305	21.5439	22.0283	22.0537	22.1422	22.1188	24.0255	24.2704	24.2626	24.3368	21.453	21.693	22.0025	21.4721
	MtAKR11	39.951	37.9481	37.8479	37.1994	37.3396	37.7484	37.6077	39.117	37.2922	37.9412	37.5844	37.0732	37.196	37.7392	38.1777	37.7655
	MtAKR12	23.0242	22.5304	23.1014	23.187	22.4889	22.7555	22.7808	22.7524	22.5298	22.5876	22.6716	22.7799	22.6679	23.0492	22.6326	29.0627
	MtAKR14	24.966	25.1176	25.0901	25.1478	25.089	25.2755	25.0102	25.1185	23.4846	23.0092	22.7978	23.7252	22.6952	23.3804	21.7561	22.1462
	MtAKR16	20.5045	20.0299	20.1196	20.2097	19.3515	20.0595	20.2935	19.2109	20.7465	20.0803	20.2551	20.6381	20.3149	20.9014	20.584	21.181
	MtAKR20	17.007	17.0504	17.0659	17.1557	17.4051	17.3789	17.5561	17.5801	18.0261	18.1094	18.0619	18.2156	17.568	17.6616	17.6417	17.9938
	MtAKR22	23.5424	23.544	23.8073	24.072	24.9822	25.0241	24.3723	25.0197	24.9382	24.6433	23.6939	24.3492	24.907	25.0022	25.2002	25.2601
	MtAKR23	27.6151	27.7406	27.7447	27.5162	27.9264	27.8195	27.9838	28.0519	27.3475	27.8643	27.954	27.9731	26.9298	26.487	26.4913	27.8718
	MtAKR26	20.3619	20.5731	20.4937	20.6893	20.031	20.3246	20.8277	20.4621	22.0451	22.3068	22.3436	22.0566	22.2576	22.0376	22.2918	22.204
	MtAKR29	24.152	24.5132	24.2193	24.8403	24.1259	24.9846	25.4587	24.2465	23.2676	24.6191	24.4378	24.8758	25.2373	24.8898	25.8581	25.8975
