# Supplementary material for: Analysis of Aldo–Keto Reductase Gene Family and Their Responses to Salt, Drought, and Abscisic Acid Stresses in Medicago truncatula
Source: Int J Mol Sci. 2020 Jan 23;21(3):754. doi: 10.3390/ijms21030754 (PMC7037683; doi:10.3390/ijms21030754)
Supplement: Supplementary file 1 [file ijms-21-00754-s001.zip › Table S3.xlsx]

## Sheet: Sheet1
Table S3 The data of gene expression in qRT-PCR (root).
	Primer name	CT(0h)				CT(2h)				CT(8h)				CT(24h)
NaCl (200mM)	Mt-Actin	18.085	17.7366	17.908	18.0352	18.4439	18.288	18.1854	18.1564	19.1821	19.1187	19.0115	18.9343	19.6605	19.4607	19.4661	19.3017
	Mt-Actin	17.5882	17.8072	17.9323	17.7759	18.6506	18.8034	18.1223	18.5487	19.1072	19.4138	18.7261	19.0634	18.8492	18.5606	19.3767	18.8406
	Mt-Actin	18.085	17.908	18.0352	17.9412	18.0303	17.7962	17.7581	17.8052	18.7453	18.5057	18.3913	18.5474	18.3206	18.1023	18.0179	18.1642
	MtAKR1	27.3238	27.1624	27.4926	27.5194	28.0258	28.2671	28.4814	28.9306	28.1443	29.7612	28.3388	29.2465	27.0238	27.4349	28.0979	28.1523
	MtAKR2	20.4995	19.9377	20.0297	19.7524	20.248	20.0154	20.0163	20.2411	20.1758	20.105	19.9024	19.4838	20.0411	19.0175	21.0445	19.1175
	MtAKR4	24.0336	23.9683	23.4779	23.3751	23.8232	23.8022	23.9006	23.7048	23.4927	23.6337	23.3888	23.4518	23.2865	23.2814	23.2186	23.2327
	MtAKR5	24.01	24.0308	23.9613	23.6167	21.8442	22.0019	22.0132	21.6401	21.244	21.3652	21.3566	21.0903	22.1732	22.322	22.322	22.1709
	MtAKR6	30.0634	31.0346	29.7141	30.0339	31.0925	30.7387	31.0167	31.538	28.9335	28.8194	29.0034	28.3995	29.1501	29.0802	28.7739	28.3115
	MtAKR7	30.5804	30.7231	31.3294	31.0094	29.9557	29.8397	30.1258	30.1674	31.7333	32.319	31.4293	31.3127	29.2386	29.4857	29.602	29.9231
	MtAKR11	30.0388	29.3856	29.358	29.5301	29.1594	29.2877	28.7162	29.1851	29.9256	29.8281	29.4556	29.3664	28.4602	28.3018	28.4262	28.35
	MtAKR12	23.2218	23.4241	23.4565	23.6498	23.0025	23.1222	23.274	23.4519	22.4502	22.5512	22.6345	22.8275	23.0483	23.0457	23.2553	23.4827
	MtAKR14	20.6384	20.6881	20.9361	20.8218	21.1703	21.1909	21.2215	21.3798	20.8604	20.9689	21.0734	21.0984	20.1355	20.1521	20.1708	20.199
	MtAKR16	22.497	22.5266	23.0593	23.1686	24.0195	23.8581	24.0227	23.9757	24.1457	23.9894	24.4805	23.6405	24.591	23.7156	23.0562	22.9497
	MtAKR20	20.3927	20.363	21.0421	20.2186	19.7355	20.1542	19.5741	19.7075	19.1626	20.1539	20.093	19.716	19.7395	19.1849	20.0681	19.3736
	MtAKR22	25.0285	25.1914	25.134	25.1052	24.9908	25.0277	24.9252	25.0141	24.5446	24.6011	24.5031	25.1194	25.6467	25.7306	25.9078	25.7892
	MtAKR23	35.209	35.0128	35.1109	35.1109	36.0583	34.323	35.1907	35.1907	31.2219	33.3797	32.1613	32.2314	34.805	33.4955	35.1121	34.4709
	MtAKR26	23.7382	23.6209	23.6883	23.3165	22.3715	22.9103	22.6765	22.6564	22.1855	22.1792	22.1557	22.0447	21.3875	22.1343	22.4763	21.781
	MtAKR29	25.6711	25.695	25.9748	25.8027	24.9818	25.1409	25.1536	25.1481	24.49	24.499	24.4682	24.6212	24.6295	24.5234	24.5989	24.661
PEG6000 50 g/L	Mt-Actin	17.8072	18.0955	17.7446	17.6299	18.2704	18.1968	18.0689	17.5063	18.6887	18.3011	18.5967	18.8127	18.8505	18.7453	18.3892	18.5726
	Mt-Actin	17.7132	17.6952	17.5732	17.4703	18.1231	17.9709	17.7628	17.7216	18.8492	18.6237	18.583	18.3532	18.3985	18.3642	18.2972	18.143
	Mt-Actin	18.6381	18.7694	18.5377	18.5387	18.0586	18.0137	17.7385	17.787	19.0059	19.0096	18.7887	18.7656	18.5896	18.3294	18.2451	18.2376
	MtAKR1	25.9215	26.1898	26.0127	26.1255	26.0631	25.7814	23.7236	25.5868	26.5522	26.1578	26.4954	26.6637	23.8916	23.6373	23.5314	23.7569
	MtAKR2	20.2573	19.4403	20.3495	20.2816	20.3378	20.4003	20.3487	20.0734	20.5177	20.6363	20.0008	20.5311	20.3514	20.2326	20.5231	20.2095
	MtAKR4	38.1006	34.9406	34.8668	35.9693	29.3672	29.8662	28.937	29.7235	31.4989	31.172	30.9661	32.5457	30.5322	29.6323	29.5061	29.8902
	MtAKR5	23.0642	23.1418	23.1234	23.0918	20.6595	20.8094	20.9347	20.8012	22.7106	22.9164	23.0769	22.9013	23.2307	23.3816	23.4371	23.2885
	MtAKR6	28.5812	28.2363	27.8735	28.039	28.8308	28.5616	29.0252	29.1963	29.974	29.9884	29.3839	29.2307	29.4341	28.7378	28.9223	29.0558
	MtAKR7	30.7501	31.4401	30.851	31.6664	30.5636	30.5324	30.1794	29.4603	34.1036	32.7435	34.634	36.1716	29.4163	30.0276	29.4066	29.3926
	MtAKR11	31.3583	30.9931	31.0048	31.1187	34.3954	35.1828	36.2224	35.2669	38.2056	34.0214	35.1278	35.7849	35.9348	35.1668	34.7133	35.2716
	MtAKR12	23.787	23.6536	23.5936	24.0303	23.1299	22.8745	22.9902	23.0438	23.3843	23.3519	23.5818	23.6383	23.4878	23.7518	23.9585	23.973
	MtAKR14	21.3337	21.4137	21.8114	21.5087	21.229	21.2572	21.3829	21.3974	22.3384	22.4334	22.3141	22.3728	22.1251	22.1796	22.1587	22.1866
	MtAKR16	23.2472	23.5024	22.6749	23.191	23.5784	24.0525	24.2672	24.1014	22.9184	23.4043	23.8064	24.1925	23.6812	24.6359	24.7822	23.8711
	MtAKR20	19.9325	19.3153	20.0277	19.7418	20.0335	20.1873	20.0079	18.8517	20.049	18.8967	19.7721	19.6101	20.3353	20.364	20.6537	20.5163
	MtAKR22	24.2889	24.3748	24.3851	24.3734	24.6091	24.6535	25.0737	24.7263	24.4493	24.5131	24.9116	24.6247	24.4467	24.6531	24.9041	24.6088
	MtAKR23	32.9832	35.025	31.8209	34.046	34.6793	33.5441	35.3121	35.5306	35.2865	34.2736	34.7801	34.7801	34.9094	34.9014	34.9054	33.8545
	MtAKR26	22.1056	22.6345	22.5368	22.441	22.1025	20.8958	22.0395	22.0581	21.8404	22.0168	21.1337	21.1379	24.117	24.1763	24.0796	24.1776
	MtAKR29	24.153	24.0815	24.0716	24.0186	24.2778	24.2456	29.0738	24.1762	24.2856	24.308	24.4392	24.4038	25.5825	25.5427	25.4797	25.5914
ABA 100µM	Mt-Actin	18.737	18.2821	18.2281	18.2565	18.2918	18.0943	17.7151	17.7575	18.3142	18.0692	17.9856	17.7199	18.7635	18.6467	18.3978	18.4603
	Mt-Actin	18.2873	18.3067	18.2109	18.0593	17.9946	17.7763	17.6001	17.5853	17.9403	17.7709	17.7388	17.5732	18.6536	18.5791	18.4885	18.3968
	Mt-Actin	18.0341	18.245	18.0172	17.9331	17.7652	17.55	17.4819	17.4561	17.7136	17.7131	17.512	17.5158	18.8282	18.6914	18.5889	18.4206
	MtAKR1	28.1535	27.9597	28.077	27.2626	27.3632	27.3834	27.3805	27.3769	27.7819	28.0381	28.1124	27.5098	29.5678	29.3525	29.6686	29.54
	MtAKR2	21.1417	20.9422	21.021	21.0308	20.4463	20.3241	20.2463	20.2286	19.5273	19.4199	19.3511	19.3447	20.0275	20.0252	19.9608	19.9564
	MtAKR4	29.8515	29.4921	28.5165	29.6738	28.3783	27.9416	28.592	28.3362	29.3836	29.1512	30.0805	29.184	31.6278	30.6961	30.2596	30.0155
	MtAKR5	22.2307	21.9161	21.5752	21.7767	22.0862	21.8571	21.6455	21.718	22.0183	21.5852	21.3647	21.397	23.6352	23.3186	23.1755	23.2175
	MtAKR6	31.103	31.2919	30.2743	30.2632	30.1551	30.437	30.0923	30.1838	31.0985	31.4626	31.3674	30.5662	33.4722	33.6576	33.7905	33.7726
	MtAKR7	29.5992	30.1124	29.5717	29.6727	28.3338	28.3556	28.6063	28.7921	29.7863	30.1567	30.2308	30.1272	35.0217	34.1166	34.4826	34.7222
	MtAKR11	35.086	36.12	35.4512	36.9854	29.4785	29.4906	29.8048	29.9089	23.6335	23.9114	24.1904	24.1176	24.5465	24.9629	24.976	24.208
	MtAKR12	23.1093	23.0938	22.9051	23.1397	22.1545	20.3717	22.2233	22.2106	21.2467	21.1397	21.1741	21.3186	22.0771	21.8896	22.061	21.5812
	MtAKR14	21.952	22.0132	21.969	22.0262	20.4003	20.5464	20.5536	20.4725	19.3062	19.3186	19.3548	19.4159	21.0524	20.4682	20.4724	20.3996
	MtAKR16	24.6745	24.8192	24.9483	24.8151	24.1233	24.3378	24.4547	24.4921	23.8266	24.0235	24.0255	24.261	24.18	24.2778	24.3197	24.2591
	MtAKR20	20.402	20.5818	20.4328	20.4473	19.6717	19.7585	19.8537	19.746	19.402	19.3366	19.4179	19.3441	19.6832	19.686	19.6969	19.8745
	MtAKR22	24.6741	25.0196	24.9425	24.916	24.2473	24.277	24.376	24.4168	23.6795	23.7362	23.8693	23.4612	24.4528	24.4604	24.4671	23.9435
	MtAKR23	35.4114	37.3912	35.7895	35.1068	37.7782	35.2401	36.6267	37.1005	37.1906	34.1741	35.0967	37.3862	37.4293	36.1794	36.8159	35.3829
	MtAKR26	24.5475	24.6214	24.3361	24.5653	21.436	22.0044	22.1022	21.9552	22.8286	22.8326	22.9119	23.0231	22.4406	22.4731	22.586	22.7872
	MtAKR29	24.992	25.1044	25.0159	24.969	26.2134	24.4914	24.6923	24.3845	24.2323	24.196	24.2638	24.159	24.779	24.7678	24.6936	23.8816
