# Supplementary material for: Analysis of Aldo–Keto Reductase Gene Family and Their Responses to Salt, Drought, and Abscisic Acid Stresses in Medicago truncatula
Source: Int J Mol Sci. 2020 Jan 23;21(3):754. doi: 10.3390/ijms21030754 (PMC7037683; doi:10.3390/ijms21030754)
Supplement: Supplementary file 1 [file ijms-21-00754-s001.zip › Table S4.xlsx]

## Sheet: Sheet1
Table S4 Relative expression levels (FC) in roots and leaves of Medicago truncatula under ABA, PEG and NaCl stresses
		Leaf					Root
		0h	2h	8h	24h		0h	2h	8h	24h
ABA	MtAKR1	1.0092 b	1.327 a	0.5251 b	1.848 a		0.0344 c	0.026 c	0.0188 c	0.0101 c
	MtAKR2	1.0408 b	0.9044 c	1.7509 a	1.0353 b		1.3619 ab	1.4131 a	2.7454 a	2.6761 a
	MtAKR4	1.0271 b	0.7222 c	0.7628 bc	1.9256 a		0.0027 d	0.0048 d	0.0023 d	0.0015 d
	MtAKR5	1.0063 e	3.4534 e	8.3348 d	1.0904 e		29.7911 b	45.47 a	54.1529 a	27.6128 c
	MtAKR6	1.0075 b	1.1747 b	1.2189 a	1.0681 b		0.0237 c	0.0147 c	0.0079 c	0.0023 c
	MtAKR7	1.0132 b	0.8291 c	0.2533 d	1.3441 a		0.0018 e	0.0068 e	0.0023 e	0.0038 e
	MtAKR11	1.0119 b	2.6308 b	5.0858 b	4.399 b		6.4547 b	318.8151 b	1719.5904 a	1828.7873 a
	MtAKR12	1.0166 b	1.2528 ab	1.747 a	1.4169 a		0.7377 b	1.5157 a	2.2509 a	2.8417 a
	MtAKR14	1.0012 e	1.8764 e	3.8874 d	5.7258 d		13.6679 c	22.9626 c	51.3489 a	36.9291 b
	MtAKR16	1.0074 c	1.2186 b	2.2233 a	1.3279 ab		1.0274 c	0.5966 d	0.774 d	0.966 c
	MtAKR20	1.0007 d	1.1514 d	2.4 d	1.4585 d		3.9391 c	5.4119 b	7.3412 b	8.3447 a
	MtAKR22	1.0113 bc	1.0629 b	1.6593 a	1.0127 b		0.4961 c	0.4378 c	0.7078 c	0.9174 bc
	MtAKR23	1.0022 cd	2.3359 c	3.213 b	7.0674 a		0.0208 d	0.0047 d	0.0195 d	0.0376 d
	MtAKR26	1.0034 b	2.5304 a	1.2008 b	1.2142 b		0.1625 c	0.497 c	0.2543 c	0.4654 c
	MtAKR29	1.0174 b	0.8196 b	1.1613 b	0.5288 b		1.5392 b	0.9972 b	1.7159 b	2.7893 a
PEG	MtAKR1	1.0093 ab	0.7575 bc	0.6446 cd	2.054 a		0.0344 d	0.1231 d	0.0888 d	0.4893 cd
	MtAKR2	1.0175 c	0.9627 c	2.5339 a	1.4354 c		1.3619 c	1.4805 bc	2.0333 ab	2.228 a
	MtAKR4	1.0021 a	0.3389 d	0.5033 cd	0.5746 b		0.0027 e	0.0025 e	0.0005 e	0.0032 e
	MtAKR5	1.005 e	13.9982 d	47.2039 c	7.2312 e		29.7911 d	103.4448 a	48.0218 b	25.2173 d
	MtAKR6	1.0173 b	0.619 c	2.0754 a	0.5526 c		0.0237 d	0.0407 d	0.0398 d	0.0491 d
	MtAKR7	1.0025 b	0.6428 c	0.2972 d	1.3319 a		0.0018 e	0.0024 e	0.0002 e	0.0049 e
	MtAKR11	1.0049 b	1.3389 b	2.0675 b	0.7853 b		58.6433 a	3.422 b	5.6708 b	4.5614 b
	MtAKR12	1.0093 bc	1.218 a	1.2376 a	1.2461 a		0.7377 cd	0.7936 cd	1.1329 ab	0.6304 d
	MtAKR14	1.0214 d	1.2037 d	2.7139 c	2.3023 cd		13.6679 ab	14.4531 a	11.4156 b	10.6558 b
	MtAKR16	1.0494 c	1.1994 bc	1.0529 c	1.3283 b		1.0274 c	0.7862 d	1.5819 a	1.0274 c
	MtAKR20	1.025 c	1.2921 c	2.4392 c	1.9322 c		3.9391 bc	5.5383 b	9.4924 a	5.2818 b
	MtAKR22	1.0323 b	0.7405 c	4.4269 a	0.9162 b		0.4961 d	0.4197 e	0.8964 b	0.6224 cd
	MtAKR23	1.0186 c	1.6007 b	5.3948 a	1.6933 b		0.0208 c	0.0303 c	0.0598 c	0.0375 c
	MtAKR26	1.0594 bc	1.0459 bc	1.4676 b	1.5946 a		0.1625 c	0.5501 c	0.9786 bc	0.1653 c
	MtAKR29	1.0079 b	1.2851 b	4.6578 a	1.4254 b		1.5392 b	0.8914 b	3.7618 a	1.1325 b
NaCl	MtAKR1	1.0071 a	0.8793 a	0.6804 b	0.1839 c		0.0344 c	0.022 c	0.0231 c	0.0453 c
	MtAKR2	1.0408 b	1.6763 b	2.0167 b	1.8104 b		1.3619 b	2.4016 b	3.9785 a	3.6831 a
	MtAKR4	1.0409 a	0.3443 bc	0.5287 bc	0.3201 bc		0.0027 d	0.0984 c	0.2049 bc	0.1852 c
	MtAKR5	1.0008 e	4.9983 de	6.6522 de	0.993 e		29.7911 d	63.4717 c	167.9737 a	112.9618 b
	MtAKR6	1.005 c	1.8673 b	3.7405 a	0.8486 c		0.0237 d	0.0084 d	0.0692 d	0.0516 d
	MtAKR7	1.1955 a	1.0829 a	0.6394 b	0.7929 b		0.0018 c	0.0025 c	0.0013 c	0.0044 c
	MtAKR11	1.0023 d	1.5298 d	2.1629 d	0.6854 d		666.646 c	1169.8784 b	1380.1339 b	4336.8884 a
	MtAKR12	1.0027 e	1.1831 c	2.7814 a	1.1714 de		0.7377 e	0.8904 cd	2.3335 b	2.0576 b
	MtAKR14	1.0036 e	2.5113 de	2.4365 de	9.9715 d		13.6679 c	14.3193 c	28.2954 b	38.7255 a
	MtAKR16	1.0009 bc	0.8355 c	1.1319 bc	1.0182 bc		1.0274 bc	1.1663 bc	1.5601 b	1.8721 a
	MtAKR20	1.0066 d	1.8493 d	3.2201 cd	1.0921 d		3.9391 cd	7.9161 c	11.4004 a	11.1422 b
	MtAKR22	1.0165 c	1.5096 b	1.6602 a	0.9113 de		0.4961 gf	0.4517 g	0.9619 d	0.6063 ef
	MtAKR23	1.0391 c	1.4882 b	3.3621 a	2.3534 b		0.0208 c	0.0292 c	0.3888 c	0.1107 c
	MtAKR26	1.0009 bc	2.2964 a	1.1119 ab	0.2495 c		0.1625 c	0.4341 c	0.7962 bc	0.8687 bc
	MtAKR29	1.0025 de	1.0531 d	1.1369 d	0.3525 e		1.5392 c	1.4544 d	3.7846 b	4.7475 a
